# Supplementary material for: Plant vigour QTLs co-map with an earlier reported QTL hotspot for drought tolerance while water saving QTLs map in other regions of the chickpea genome
Source: BMC Plant Biol. 2018 Feb 6;18:29. doi: 10.1186/s12870-018-1245-1 (PMC5801699; doi:10.1186/s12870-018-1245-1)
Supplement: Supplementary file 4 — Trait correlation analysis for the plant vigour and canopy conductance related traits. All the traits were evaluated under high throughput plant phenotyping platform (LeasyScan). (XLSX 10 kb) [file 12870_2018_1245_MOESM4_ESM.xlsx]

## Sheet: Sheet1
Additional File 4: Trait correlation analysis for the plant vigour and canopy conductance related traits.
All the traits were evaluated under high throughput plant phenotyping platform (LeasyScan).
	VIG	3DL	3DLG	PL	PLG	PH	PHG	LAI	R-3D/PLA	SLA	SLW	SDW	eT	eTR	T	TR
VIG	1	0.46***	0.07ns	0.35***	0.10 ns	0.73***	0.62***	0.47***	-0.25***	0.32***	0.29***	0.44***	0.38***	0.34***	0.34***	0.09 ns
3DL		1	0.37***	0.80***	0.28***	0.42***	0.43***	0.65***	-0.21***	-0.32***	0.28***	0.56***	0.45***	-0.63***	0.11***	-0.07 ns
3DLG			1	0.30***	0.30***	0.05 ns	0.05 ns	0.20***	-0.04 ns	-0.39***	0.35***	0.42***	0.27***	-0.26***	-0.15**	0.02 ns
PL				1	0.14 ns	0.34***	0.39***	0.61***	-0.12 ns	-0.21***	0.20***	0.39***	0.30***	-0.58***	0.04 ns	-0.14**
PLG					1	-0.01 ns	0.00 ns	0.25***	0.20**	-0.32***	0.21**	0.49***	0.47***	-0.09 ns	0.01 ns	0.23***
PH						1	0.68 ***	0.31 ***	-0.21**	-0.31***	0.27**	0.40***	0.32***	-0.28***	0.30***	0.09 ns
PHG							1	0.37***	-0.17**	-0.21***	0.14 ns	0.32***	0.29***	-0.26***	0.26***	0.00 ns
LAI								1	-0.04 ns	-0.27***	0.25***	0.50***	0.41***	-0.58***	0.28***	-0.01 ns
R-3D/PLA									1	0.01 ns	0.02 ns	-0.01 ns	0.06 ns	0.30***	0.10 ns	0.22***
SLA										1	-0.74***	-0.73***	-0.35***	0.18**	-0.03 ns	-0.11 ns
SLW											1	0.51***	0.27***	-0.15**	0.04 ns	0.09 ns
SDW												1	0.55***	-0.31***	0.21**	0.14**
eT													1	0.19 **	0.81***	0.63***
eTR														1	0.13 *	0.61***
T															1	0.44***
TR																1
