# Supplementary material for: Plant vigour QTLs co-map with an earlier reported QTL hotspot for drought tolerance while water saving QTLs map in other regions of the chickpea genome
Source: BMC Plant Biol. 2018 Feb 6;18:29. doi: 10.1186/s12870-018-1245-1 (PMC5801699; doi:10.1186/s12870-018-1245-1)
Supplement: Supplementary file 6 — Details on principal component analysis (PCA) for plant vigour and canopy conductance traits. (XLSX 10 kb) [file 12870_2018_1245_MOESM6_ESM.xlsx]

## Sheet: Sheet1
Additional File 6: Details of principle component analysis (PCA) for plant vigour and canopy conductance traits.
Traits	PC1	PC2	PC3	PC4	PC5	PC6	PC7	PC8	PC9	PC10	PC11	PC12	PC13	PC14	PC15	PC16
Plant vigour (VIG)	-0.318	0	0.277	0.199	0	-0.119	-0.152	0.282	-0.382	0.24	-0.126	0.497	0.44	0	0	0
3D-leaf area (3DL)	-0.346	0.185	0	-0.232	0.148	0	0.128	-0.384	0	0	-0.179	0	0	0.654	0.333	0.135
3D-leaf area growth rate (3DLG)	-0.171	0	-0.395	0	0.451	-0.159	0.546	0.521	0	0	0	0	0	0	0	0
Projected leaf area (PL)	-0.296	0.239	0	-0.311	0	0	0.333	-0.472	0	0	0	0	0.201	-0.575	-0.185	0
Projected leaf area growth rate (PLG)	-0.155	-0.143	-0.371	-0.28	0.106	-0.461	-0.532	0	-0.335	-0.198	0	-0.164	0	-0.158	0	0.149
Plant height (PH)	-0.29	0	0.3	0.314	0	-0.276	0	0	-0.138	0.421	0	-0.375	-0.503	-0.159	0	0
Plant height growth rate (PHG)	-0.268	0	0.322	0.174	-0.15	-0.44	0.153	0	0.232	-0.641	0.268	0	0	0	0	0
Leaf area index (LAI)	-0.32	0	0	-0.36	-0.149	0.262	-0.136	0.348	0	-0.107	0.176	0.373	-0.522	-0.154	0.172	-0.116
Canopy structure (R-3D/PLA)	0	-0.232	-0.217	-0.315	-0.743	-0.228	0.326	0.126	0	0.158	0	0	0.113	0.134	0	0
Shoot dry weight (SDW)	-0.335	0	-0.264	0	0	0	-0.21	0	0.579	0.221	-0.235	0.11	0	0	-0.537	0
Specific leaf area (SLA)	0.263	0	0.366	-0.378	0.156	-0.143	0	0.114	-0.267	0	-0.229	0	-0.252	0.216	-0.583	0
Specific leaf weight (SLW)	-0.232	0	-0.317	0.372	-0.203	0.39	0.113	-0.135	-0.47	-0.316	0	0	-0.187	0.139	-0.314	0
Evapotranspiration (eT)	-0.238	-0.431	0.101	-0.171	0.209	0.145	0	0	0	0	0	-0.292	0.172	0	0	-0.72
Evapotranspiration rate (eTR)	0.197	-0.44	0	0.135	0.126	-0.17	0.189	-0.2	0	-0.208	-0.475	0.442	-0.232	-0.202	0.217	-0.124
Transpiration (T)	-0.21	-0.366	0.263	-0.187	0	0.351	0	0.17	0.123	-0.147	-0.355	-0.287	0.145	0	0	0.537
Transpiration rate (TR)	0	-0.535	0	0	0.176	0	0.108	-0.188	0	0.233	0.609	0.222	-0.11	0	-0.174	0.324
