# Supplementary material for: Plant vigour QTLs co-map with an earlier reported QTL hotspot for drought tolerance while water saving QTLs map in other regions of the chickpea genome
Source: BMC Plant Biol. 2018 Feb 6;18:29. doi: 10.1186/s12870-018-1245-1 (PMC5801699; doi:10.1186/s12870-018-1245-1)
Supplement: Supplementary file 7 — Summary of QTLs for plant vigour and canopy conductance related traits using ultra-high density map. The QTLs were identified using ICIM (QTL IciMapping) software on ICC 4958 × ICC 1882 derived mapping population. (XLSX 12 kb) [file 12870_2018_1245_MOESM7_ESM.xlsx]

## Sheet: Sheet1
Additional File 7: Summary of QTLs for plant vigour and canopy conductance related traits using ultra-high density map.
The QTLs were identified using ICIM (QTL IciMapping) software on ICC 4958 x ICC 1882 derived mapping population.
Years	Trait Name	Chromosome	Marker	Flanking marker interval (bp)	LOD	PVE(%)	Additive effect
			Position (cM)
2015	VIG	4	45	Bin_4_13239546-Bin_4_13378761	37	53	0.368
2014	3DL	1	35	Bin_1_16247689-Bin_1_16256900	2	5	-330.543
2015	3DL	3	1	Bin_3_38153326-Bin_3_38067857	2	5	237.243
2014	3DL	4	46	Bin_4_13393647-Bin_4_13547009	5	11	489.795
2015	3DL	4	46	Bin_4_13393647-Bin_4_13547009	6	12	379.957
Across	3DL	4	46	Bin_4_13393647-Bin_4_13547009	10	18	651.898
2014	3DL	6	171	Bin_6_59002540-Bin_6_45589823	2	19	-654.95
2014	3DLG	5	7	Bin_5_7175460 - Bin_5_5089713	3	6	-98.481
2014	PL	4	46	Bin_4_13393647-Bin_4_13547009	4	8	3.111
2015	PL	4	46	Bin_4_13393647-Bin_4_13547009	4	9	4.216
Across	PL	4	44	Bin_4_13048918-Bin_4_13097584	6	11	4.704
2015	PH	1	179	Bin_1_46320971-Bin_1_46550755	4	7	4.336
Across	PH	1	93	Bin_1_4992190 - Bin_1_4870121	3	5	-3.41
2015	PH	2	1	Bin_2_6254554 - Bin_2_9665288	4	9	5.033
2015	PH	2	77	Bin_2_30506636-Bin_2_30527477	3	6	-3.979
Across	PH	2	77	Bin_2_30506636-Bin_2_30527477	3	6	-3.776
2014	PH	2	2	Bin_2_6254554 - Bin_2_9665288	5	10	3.057
Across	PH	2	1	Bin_2_6254554 - Bin_2_9665288	5	11	4.943
2014	PH	3	79	Bin_3_33718067-Bin_3_33467733	4	8	2.741
2015	PH	3	69	Bin_3_18480135-Bin_3_18295791	4	9	4.9
Across	PH	3	69	Bin_3_18480135-Bin_3_18295791	5	9	4.547
2014	PH	4	64	Bin_4_18035954-Bin_4_18295099	3	5	-2.192
2015	PH	4	45	Bin_4_13239546-Bin_4_13378761	20	34	9.831
Across	PH	4	45	Bin_4_13239546-Bin_4_13378761	22	36	9.09
2014	PH	4	45	Bin_4_13239546-Bin_4_13378761	21	39	6.005
2014	PH	5	114	Bin_5_31281006-Bin_5_31262177	2	5	-2.082
2015	PH	7	106	Bin_7_1934083 - Bin_7_1901490	4	7	-4.342
Across	PH	7	105	Bin_7_2149821 - Bin_7_2075414	3	6	-3.621
Across	PH	7	45	Bin_7_12083724-Bin_7_11984393	6	10	4.877
2015	PH	7	45	Bin_7_12083724-Bin_7_11984393	6	11	5.709
Across	PHG	4	9	Bin_4_3535309 - Bin_4_3596208	2	4	0.073
2014	PHG	4	45	Bin_4_13239546-Bin_4_13378761	7	13	0.18
2015	PHG	4	45	Bin_4_13239546-Bin_4_13378761	12	23	0.178
Across	PHG	4	45	Bin_4_13239546-Bin_4_13378761	14	23	0.185
2015	PHG	7	105	Bin_7_2149821 - Bin_7_2075414	5	10	-0.116
2014	SDW	4	46	Bin_4_13393647-Bin_4_13547009	4	9	0.858
Across	SDW	4	46	Bin_4_13393647-Bin_4_13547009	9	18	0.557
2015	SDW	5	57	Bin_5_42970924-Bin_5_43185799	2	5	-0.184
Across	SDW	5	13	Bin_5_24533589-Bin_5_20895327	3	6	-0.318
2014	SLA	3	80	Bin_3_33718067-Bin_3_33467733	3	7	-0.42
2014	SLA	4	42	Bin_4_12586721-Bin_4_12650792	3	6	-0.402
2015	SLA	4	57	Bin_4_16602407-Bin_4_16662055	2	4	-100.632
Across	SLA	4	42	Bin_4_12586721-Bin_4_12650792	4	8	-58.897
2014	SLW	5	113	Bin_5_31507607-Bin_5_31449929	2	5	0
Across	LAI	1	7	Bin_1_9838522 - Bin_1_9855212	3	5	-0.007
2015	LAI	4	123	Bin_4_48635948-Bin_4_48732122	2	5	-0.011
Across	LAI	4	123	Bin_4_48635948-Bin_4_48732122	2	4	-0.006
Across	LAI	4	46	Bin_4_13393647-Bin_4_13547009	6	11	0.009
2015	eT	4	40	Bin_4_11992806-Bin_4_12061305	3	6	1.162
Across	eT	4	42	Bin_4_12586721-Bin_4_12650792	3	7	0.534
2015	eT	5	54	Bin_5_41290102-Bin_5_41678447	2	5	-1.065
2014	eT	6	121	Bin_6_55893751-Bin_6_54270280	2	5	-0.052
2014	eTR	3	50	Bin_3_29064360-Bin_3_28987359	3	8	-0.006
2014	eTR	4	114	Bin_4_47733094-Bin_4_47796904	3	5	0.004
2015	eTR	4	31	Bin_4_10416329-Bin_4_10421332	4	8	-0.022
Across	eTR	4	37	Bin_4_11210420-Bin_4_11690035	6	11	-0.015
2014	eTR	7	16	Bin_7_32532047-Bin_7_32710042	2	5	-0.004
2015	T	4	41	Bin_4_12321889-Bin_4_12331005	4	9	1.84
Across	T	4	41	Bin_4_12321889-Bin_4_12331005	4	8	0.998
2015	T	5	59	Bin_5_43185799-Bin_5_43439397	2	5	-1.359
2014	TR	1	178	Bin_1_45932222-Bin_1_45934626	3	5	0
Across	TR	1	8	Bin_1_10100492-Bin_1_10111521	2	5	0
2014	TR	2	11	Bin_2_2241242 - Bin_2_4309038	2	5	0
2014	TR	3	51	Bin_3_29064360-Bin_3_28987359	5	10	0
2014	TR	7	32	Bin_7_19452801-Bin_7_16741421	3	5	0
