# Supplementary material for: Plant vigour QTLs co-map with an earlier reported QTL hotspot for drought tolerance while water saving QTLs map in other regions of the chickpea genome
Source: BMC Plant Biol. 2018 Feb 6;18:29. doi: 10.1186/s12870-018-1245-1 (PMC5801699; doi:10.1186/s12870-018-1245-1)
Supplement: Supplementary file 8 — Selected E-QTL interactions for plant vigour and canopy conductance traits. The E-QTLs were identified using genotype matrix mapping (GMM) software on ICC 4958 × ICC 1882 derived mapping population. (XLSX 12 kb) [file 12870_2018_1245_MOESM8_ESM.xlsx]

## Sheet: Sheet1
Additional File 8: Selected E-QTL interactions for plant vigour and canopy conductance traits
The E-QTLs were identified using genotype matrix mapping (GMM) software on ICC 4958 x ICC 1882 derived mapping population.
Sl.No	Trait code	F	No.of true lines	Length	Locus(allele)	% PVE	Total	Peak E-QTL position (LG cM)	Peak CIM QTL (LG, Position)
							E-QTLs
1	VIG	155	112	1	TAA170(BB)	-18.67	2	4, 68.097,	4, 69.11
2	VIG	155	110	1	TAA170(AA)	15.63		4, 68.097,
3	3DL	48	110	1	TAA170(AA)	4.03	10	4, 68.097,	4, 71.11
4	3DL	51	84	2	NCPGR21(BB) TAA170(BB)	-4.51		4, 73.097, 4, 68.097,
5	3DL	48	65	3	NCPGR21(BB) TAA170(BB) NCPGR127(BB)	-4.72		4, 73.097, 4, 68.097, 4, 62.561
6	3DLG	10	109	1	STMS11(AA)	5.5	20	4, 82.252,	4, 78.01
7	3DLG	21	47	2	NCPGR164(AA) cpPBB-489187(BB)	9.1		8, 00.000, 6, 12.480,
8	3DLG	28	29	3	NCPGR164(AA) cpPBB-489187(BB) STMS11(AA)	12.26		8, 00.000, 6, 12.480, 4, 82.252
9	PL	29	110	1	TAA170(AA)	3.3	15	4, 68.097,	4, 70.11
10	PL	33	52	2	GA26(-) TAA170(AA)	4.11		6, 108.445, 4, 68.097,
11	PL	34	29	3	NCPGR89(AA) TAA170(AA) STMS21(AA)	5.21		8, 30.352, 4, 68.097, 1, 23.180
12	PLG	11	115	1	ICCM0249(AA)	3.01	27	4, 54.528,	4, 69.11
13	PLG	26	36	2	cpPBB-322921(AA) CaM0142(BB)	5.97		4, 44.461, 2, 36.430,
14	PLG	31	18	3	CaM1903(AA) CaM0142(BB) CaM0861(AA)	8.56		4, 53.246, 2, 36.430, 2, 00.000
15	PH	70	110	1	TAA170(AA)	13.48	24	4, 68.097,	4, 69.11
16	PH	73	60	2	TA142(AA) TAA170(AA)	14.95		7, 63.451, 4, 68.097,
17	PH	74	43	3	TAA170(AA) CaM1024(AA) NCPGR255(AA)	16.53		4, 68.097, 3, 13.004, 3, 08.275
18	PHG	63	112	1	TAA170(BB)	-22.91	3	4, 68.097,	4, 69.11
19	PHG	60	78	2	Tp684964(BB) TAA170(BB)	-24.9		4, 99.174, 4, 68.097,
20	PHG	58	76	2	GA24(BB) TAA170(BB)	-24.62		4, 79.503, 4, 68.097,
21	LAI	25	110	1	TAA170(AA)	2.53	17	4, 68.097,	4, 66.61
22	LAI	31	54	2	NCPGR107(AA) TAA170(BB)	-3.43		6, 65.551, 4, 68.097,
23	LAI	32	63	3	TAA170(BB) ICCM0249(BB) H1BB17(BB)	-3.28		4, 68.097, 4, 54.528, 4, 37.987
24	R-3D/PLA	42	123	1	ICCM160(BB)	19.65	32	7, 39.000,	7, 37.61
25	R-3D/PLA	70	50	2	CaM0111(AA) TAA170(AA)	-43.18		7, 37.574, 4, 68.097,
26	R-3D/PLA	75	28	3	NCPGR27(BB) NCPGR278(BB) ICCM0009BB(BB)	30.64		4, 39.088, 3, 09.094, 1, 16.654
27	SLW	21	8	1	CaM1918(-)	17.37	17	8, 22.861,	4, 67.61
28	SLW	26	6	2	CaM1918(-) TA142(AA)	21.02		8, 22.861, 7, 63.451,
29	SLW	42	28	3	CaM0598(AA) CaM1417(AA) TAA170(AA)	13.95		7, 37.307, 7, 19.494, 4, 68.097
30	SLA	20	112	1	TAA170(BB)	3.07	16	4, 68.097,	4, 68.11
31	SLA	23	30	2	TA106(AA) CaM1903(AA)	-5.16		6, 91.979, 4, 53.246,
32	SLA	25	6	3	CaM0081(-) TA106(BB) ICCM0065(BB)	9.82		8, 51.279, 6, 91.979, 4, 24.822
33	SDW	43	112	1	TAA170(BB)	-7.28	4	4, 68.097,	4, 67.61
34	SDW	42	83	2	TAA170(BB) ICCM0249(BB)	-7.54		4, 68.097, 4, 54.528,
35	SDW	40	16	3	NCPGR202(AA) CaM1790(AA) TAA170(AA)	11.95		6, 75.404, 6, 27.804, 4, 68.097
36	eT	18	110	1	TAA170(AA)	2.19	13	4, 68.097	4, 67.61
37	eT	24	42	2	NCPGR200(AA) TAA170(AA)	3.19		6, 53.965 4, 68.097
38	eT	29	30	3	ICCeM051(AA) ICCeM058(AA) TA103(AA)	3.91		6, 26.473 4, 49.493 2, 50.158
39	eTR	25	112	1	TAA170(BB)	2.29	14	4, 68.097	4, 85.31
40	eTR	39	43	2	TA142(BB) NCPGR21(BB)	3.52		7, 63.451 4, 73.097
41	eTR	43	44	3	NCPGR19(BB) NCPGR91(BB) TAA170(BB)	3.66		7, 12.468 4, 111.896 4, 68.097
42	T	34	70	1	cpPBB490776(-)	7.2	9	4, 00.017	4, 65.61
43	T	36	49	2	STMS12(-) TA194(-)	8.19		7, 30.959 2, 46.494
44	T	35	19	3	CaM0421(AA) H4G11(AA) cpPBB-677038(-)	11.58		6, 28.519 4, 36.060 1, 25.009
45	TR	14	126	1	NCPGR19(BB)	2.67	23	7, 12.468	7, 15.51
46	TR	19	72	2	NCPGR19(BB) STMS21(BB)	3.25		7, 12.468 6, 56.5171
47	TR	39	25	3	cpPBB-489187(AA) cpPBB-322921(BB) cpPBB-490962(BB)	6.53		6, 12.48 4, 44.461 1, 25.004
