# Supplementary material for: Plant vigour QTLs co-map with an earlier reported QTL hotspot for drought tolerance while water saving QTLs map in other regions of the chickpea genome
Source: BMC Plant Biol. 2018 Feb 6;18:29. doi: 10.1186/s12870-018-1245-1 (PMC5801699; doi:10.1186/s12870-018-1245-1)
Supplement: Supplementary file 9 — Summary of E-QTL interactions for plant vigour and canopy conductance traits. The E-QTLs were identified using genotype matrix mapping (GMM) software on ICC 4958 × ICC 1882 derived mapping population. (XLSX 24 kb) [file 12870_2018_1245_MOESM9_ESM.xlsx]

## Sheet: Sheet1
Additional File 9: Summary of E-QTL interactions for plant vigour and canopy conductance traits.
The E-QTLs were identified using genotype matrix mapping (GMM) software on ICC 4958 x ICC 1882 derived mapping population.
S.No	Trait code	F value	No. of lines	Length	Locus(allele)	PVE (%)	Total	Peak E-QTL position (LG cM)
							E-QTLs
1	3DL	50	112	1	TAA170(BB)	-4.28	10	4, 68.097,
2	3DL	48	110	1	TAA170(AA)	4.03		4, 68.097,
3	3DL	51	84	2	NCPGR21(BB) TAA170(BB)	-4.51		4, 73.097, 4, 68.097,
4	3DL	53	77	2	NCPGR21(BB) NCPGR127(BB)	-4.68		4, 73.097, 4, 62.561,
5	3DL	52	83	2	NCPGR21(BB) ICCM0249(BB)	-4.55		4, 73.097, 4, 54.528,
6	3DL	51	73	2	TAA170(BB) NCPGR127(BB)	-4.66		4, 68.097, 4, 62.561,
7	3DL	48	39	3	TA76s(BB) NCPGR21(BB) NCPGR127(BB)	-5.74		7, 59.404, 4, 73.097, 4, 62.561
8	3DL	48	49	3	cpPb680552(BB) NCPGR21(BB) ICCM0249(BB)	-5.23		4, 85.330, 4, 73.097, 4, 54.528
9	3DL	48	65	3	NCPGR21(BB) TAA170(BB) NCPGR127(BB)	-4.72		4, 73.097, 4, 68.097, 4, 62.561
10	3DL	52	68	3	NCPGR21(BB) NCPGR127(BB) ICCM0249(BB)	-4.81		4, 73.097, 4, 62.561, 4, 54.528
11	VIG	155	112	1	TAA170(BB)	-18.67	2	4, 68.097,
12	VIG	155	110	1	TAA170(AA)	15.63		4, 68.097,
13	3DLG	13	93	1	cpPb-489187(BB)	6.26	20	6, 12.480,
14	3DLG	10	109	1	STMS11(AA)	5.5		4, 82.252,
15	3DLG	21	47	2	NCPGR164(AA) cpPb-489187(BB)	9.1		8, 00.000, 6, 12.480,
16	3DLG	19	24	2	NCPGR139(AA) cpPb-489187(BB)	11.12		6, 32.947, 6, 12.480,
17	3DLG	29	23	3	CaM2187(AA) NCPGR164(AA) cpPb-489187(BB)	13.54		8, 09.650, 8, 00.000, 6, 12.480
18	3DLG	28	29	3	NCPGR164(AA) cpPb-489187(BB) STMS11(AA)	12.26		8, 00.000, 6, 12.480, 4, 82.252
19	3DLG	28	26	3	NCPGR164(AA) cpPb-489187(BB) GA24(AA)	12.72		8, 00.000, 6, 12.480, 4, 79.503
20	3DLG	28	19	3	NCPGR164(AA) cpPb-489187(BB) GA137(BB)	14.44		8, 00.000, 6, 12.480, 4, 11.725
21	3DLG	28	11	3	STMS25(BB) ICCM0104(AA) cpPb-489187(BB)	17.85		7, 32.149, 6, 32.624, 6, 12.480
22	3DLG	30	10	3	STMS25(BB) CaM0753(AA) cpPb-489187(BB)	18.95		7, 32.149, 6, 30.788, 6, 12.480
23	3DLG	29	10	3	CaM1417(BB) ICCM0104(AA) cpPb-489187(BB)	18.57		7, 19.494, 6, 32.624, 6, 12.480
24	3DLG	31	9	3	CaM1417(BB) CaM0753(AA) cpPb-489187(BB)	19.85		7, 19.494, 6, 30.788, 6, 12.480
25	3DLG	28	8	3	H4H06(AA) cpPb-489187(BB) CaM0051(BB)	20		6, 44.442, 6, 12.480, 3, 17.008
26	3DLG	29	11	3	NCPGR139(AA) cpPb-489187(BB) TR56(BB)	17.98		6, 32.947, 6, 12.480, 3, 16.369
27	3DLG	29	11	3	NCPGR139(AA) cpPb-489187(BB) CaM1973(BB)	17.98		6, 32.947, 6, 12.480, 3, 15.228
28	3DLG	28	8	3	ICCM0242(AA) cpPb-489187(BB) CaM0051(BB)	20		6, 32.398, 6, 12.480, 3, 17.008
29	3DLG	28	8	3	ICCM0242(AA) cpPb-489187(BB) CaM1843(BB)	20		6, 32.398, 6, 12.480, 3, 12.043
30	3DLG	28	8	3	ICCM0242(AA) cpPb-489187(BB) NCPGR273(BB)	20		6, 32.398, 6, 12.480, 3, 09.527
31	3DLG	29	11	3	CaM0753(AA) cpPb-489187(BB) TR56(BB)	17.98		6, 30.788, 6, 12.480, 3, 16.369
32	3DLG	29	11	3	CaM0753(AA) cpPb-489187(BB) CaM1973(BB)	17.98		6, 30.788, 6, 12.480, 3, 15.228
33	PL	28	112	1	TAA170(BB)	-3.37	15	4, 68.097,
34	PL	29	110	1	TAA170(AA)	3.3		4, 68.097,
35	PL	33	73	2	TAA170(BB) NCPGR127(BB)	-3.95		4, 68.097, 4, 62.561,
36	PL	33	52	2	GA26(-) TAA170(AA)	4.11		6, 108.445, 4, 68.097,
37	PL	32	84	2	NCPGR21(BB) TAA170(BB)	-3.74		4, 73.097, 4, 68.097,
38	PL	35	77	2	NCPGR21(BB) NCPGR127(BB)	-3.95		4, 73.097, 4, 62.561,
39	PL	32	83	2	NCPGR21(BB) ICCM0249(BB)	-3.75		4, 73.097, 4, 54.528,
40	PL	33	73	2	TAA170(BB) NCPGR127(BB)	-3.95		4, 68.097, 4, 62.561,
41	PL	34	27	3	NCPGR264(AA) TAA170(AA) STMS21(AA)	5.34		8, 35.274, 4, 68.097, 1, 23.180
42	PL	34	27	3	NCPGR209(AA) TAA170(AA) STMS21(AA)	5.34		8, 34.824, 4, 68.097, 1, 23.180
43	PL	34	29	3	NCPGR89(AA) TAA170(AA) STMS21(AA)	5.21		8, 30.352, 4, 68.097, 1, 23.180
44	PL	34	30	3	NCPGR12(AA) NCPGR4(AA) STMS11(AA)	5.12		7, 96.114, 6, 85.185, 4, 82.252
45	PL	34	53	3	GA24(BB) TAA170(BB) NCPGR127(BB)	-4.43		4, 79.503, 4, 68.097, 4, 62.561
46	PL	37	65	3	NCPGR21(BB) TAA170(BB) NCPGR127(BB)	-4.28		4, 73.097, 4, 68.097, 4, 62.561
47	PL	34	68	3	NCPGR21(BB) NCPGR127(BB) ICCM0249(BB)	-4.05		4, 73.097, 4, 62.561, 4, 54.528
48	PLG	9	49	1	cpPb-489187(-)	-3.54	27	6, 12.480,
49	PLG	10	6	1	CaM0848(-)	8.61		5, 13.165,
50	PLG	9	111	1	ICCM0249(BB)	-2.86		4, 54.528,
51	PLG	11	115	1	ICCM0249(AA)	3.01		4, 54.528,
52	PLG	12	97	1	CaM1903(AA)	3.22		4, 53.246,
53	PLG	11	88	1	TR8(AA)	3.11		4, 52.787,
54	PLG	12	58	1	cpPb-676868(-)	-3.84		4, 45.381,
55	PLG	9	52	1	cpPb-322921(-)	-3.51		4, 44.461,
56	PLG	9	76	1	cpPb-322921(AA)	2.92		4, 44.461,
57	PLG	9	48	1	cpPb678284(-)	-3.57		4, 00.000,
58	PLG	9	17	1	CaM1232(-)	5.17		3, 21.128,
59	PLG	11	52	1	TA194(-)	-3.8		2, 46.494,
60	PLG	11	49	1	cpPb679915(-)	-3.8		1, 41.483,
61	PLG	12	48	1	cpPb679216(-)	-4.08		1, 41.472,
62	PLG	9	48	1	cpPb682106(-)	-3.57		1, 41.464,
63	PLG	10	49	1	cpPb677690(-)	-3.66		1, 41.447,
64	PLG	12	56	1	cpPb-677672(-)	-3.85		1, 25.046,
65	PLG	10	50	1	cpPb-490962(-)	-3.72		1, 25.004,
66	PLG	11	51	1	cpPb-679323(-)	-3.81		1, 25.000,
67	PLG	10	51	1	cpPb-171485(-)	-3.61		1, 24.999,
68	PLG	25	7	2	CaM0081(AA) CaM1232(-)	11.68		8, 51.279, 3, 21.128,
69	PLG	26	36	2	cpPb-322921(AA) CaM0142(BB)	5.97		4, 44.461, 2, 36.430,
70	PLG	23	10	2	CaM1232(-) TAA194(BB)	9.63		3, 21.128, 2, 46.494,
71	PLG	31	6	3	CaM0081(AA) CaM1232(-) TAA194(BB)	13.62		8, 51.279, 3, 21.128, 2, 46.494
72	PLG	34	14	3	CaM2187(-) NCPGR31(AA) TAA194(BB)	9.87		8, 09.650, 4, 41.387, 2, 46.494
73	PLG	32	7	3	CaM1790(BB) CaM1765(-) CaM0293(BB)	12.93		6, 27.804, 3, 11.164, 2, 17.342
74	PLG	31	18	3	CaM1903(AA) CaM0142(BB) CaM0861(AA)	8.56		4, 53.246, 2, 36.430, 2, 00.000
75	PH	75	112	1	TAA170(BB)	-16.14	24	4, 68.097,
76	PH	70	110	1	TAA170(AA)	13.48		4, 68.097,
77	PH	74	53	2	CaM1469(AA) TAA170(AA)	15.56		7, 35.469, 4, 68.097,
78	PH	73	60	2	TA142(AA) TAA170(AA)	14.95		7, 63.451, 4, 68.097,
79	PH	69	50	2	CaM0111(AA) TAA170(AA)	15.41		7, 37.574, 4, 68.097,
80	PH	74	53	2	CaM1469(AA) TAA170(AA)	15.56		7, 35.469, 4, 68.097,
81	PH	74	48	2	TAA170(AA) CaM1024(AA)	16		4, 68.097, 3, 13.004,
82	PH	68	50	2	TAA170(AA) CaM0003(AA)	15.34		4, 68.097, 3, 12.480,
83	PH	69	45	3	H1O12(AA) TAA170(AA) CaM1024(AA)	15.89		7, 38.638, 4, 68.097, 3, 13.004
84	PH	72	48	3	CaM0111(AA) CaM1469(AA) TAA170(AA)	15.84		7, 37.574, 7, 35.469, 4, 68.097
85	PH	74	46	3	CaM0111(AA) TAA170(AA) CaM1024(AA)	16.19		7, 37.574, 4, 68.097, 3, 13.004
86	PH	71	46	3	CaM2155(AA) TAA170(AA) CaM1024(AA)	15.97		7, 36.962, 4, 68.097, 3, 13.004
87	PH	75	47	3	CaM1469(AA) TAA170(AA) CaM1024(AA)	16.15		7, 35.469, 4, 68.097, 3, 13.004
88	PH	68	49	3	CaM1469(AA) TAA170(AA) CaM0003(AA)	15.47		7, 35.469, 4, 68.097, 3, 12.48
89	PH	72	46	3	STMS25(AA) TAA170(AA) CaM1024(AA)	16.02		7, 32.149, 4, 68.097, 3, 13.004
90	PH	68	43	3	TAA170(AA) ICCeM050(AA) CaM1024(AA)	16.07		4, 68.097, 3, 21.807, 3, 13.004
91	PH	68	44	3	TAA170(AA) CaM1973(AA) CaM1024(AA)	15.97		4, 68.097, 3, 15.228, 3, 13.004
92	PH	70	44	3	TAA170(AA) NCPGR173(AA) CaM1024(AA)	16.12		4, 68.097, 3, 14.750, 3, 13.004
93	PH	70	44	3	TAA170(AA) NCPGR100(AA) CaM1024(AA)	16.14		4, 68.097, 3, 14.224, 3, 13.004
94	PH	67	43	3	TAA170(AA) CaM1024(AA) CaM0120(AA)	16.02		4, 68.097, 3, 13.004, 3, 12.932
95	PH	74	48	3	TAA170(AA) CaM1024(AA) CaM0003(AA)	16		4, 68.097, 3, 13.004, 3, 12.48
96	PH	72	46	3	TAA170(AA) CaM1024(AA) CaM1843(AA)	16.06		4, 68.097, 3, 13.004, 3, 12.043
97	PH	69	44	3	TAA170(AA) CaM1024(AA) NCPGR278(AA)	16.05		4, 68.097, 3, 13.004, 3, 09.094
98	PH	74	43	3	TAA170(AA) CaM1024(AA) NCPGR255(AA)	16.53		4, 68.097, 3, 13.004, 3, 08.275
99	PHG	63	112	1	TAA170(BB)	-22.91	3	4, 68.097,
100	PHG	60	78	2	Tp684964(BB) TAA170(BB)	-24.9		4, 99.174, 4, 68.097,
101	PHG	58	76	2	GA24(BB) TAA170(BB)	-24.62		4, 79.503, 4, 68.097,
102	LAI	27	112	1	TAA170(BB)	-2.7	17	4, 68.097,
103	LAI	25	110	1	TAA170(AA)	2.53		4, 68.097,
104	LAI	31	54	2	NCPGR107(AA) TAA170(BB)	-3.43		6, 65.551, 4, 68.097,
105	LAI	30	58	2	CaM1918(BB) TAA170(BB)	-3.28		8, 22.861, 4, 68.097,
106	LAI	31	54	2	NCPGR107(AA) TAA170(BB)	-3.43		6, 65.551, 4, 68.097,
107	LAI	30	77	2	NCPGR21(BB) NCPGR127(BB)	-3.03		4, 73.097, 4, 62.561,
108	LAI	28	84	2	ICCM0249(BB) H1A19(BB)	-2.88		4, 54.528, 4, 35.730,
109	LAI	28	54	2	CaM1903(BB) TA27(BB)	-3.25		4, 53.246, 2, 33.986,
110	LAI	34	14	3	NCPGR202(AA) STMS11(AA) CaM1089(AA)	5.86		6, 75.404, 4, 82.252, 3, 19.322
111	LAI	31	25	3	NCPGR107(AA) NCPGR233(AA) TA132(BB)	-4.77		6, 65.551, 5, 17.105, 4, 44.880
112	LAI	33	23	3	NCPGR107(AA) TAA170(BB) cpPb490776(AA)	-5.07		6, 65.551, 4, 68.097, 4, 00.017
113	LAI	32	24	3	NCPGR107(AA) TAA170(BB) cpPb678284(AA)	-4.93		6, 65.551, 4, 68.097, 4, 00.000
114	LAI	32	21	3	CaM0848(AA) TAA170(BB) TS17X(AA)	-5.24		5, 13.165, 4, 68.097, 3, 18.412
115	LAI	32	68	3	NCPGR21(BB) NCPGR127(BB) ICCM0249(BB)	-3.2		4, 73.097, 4, 62.561, 4, 54.528
116	LAI	31	66	3	NCPGR21(BB) ICCM0249(BB) H4G11(BB)	-3.22		4, 73.097, 4, 54.528, 4, 36.060
117	LAI	32	63	3	TAA170(BB) ICCM0249(BB) H1BB17(BB)	-3.28		4, 68.097, 4, 54.528, 4, 37.987
118	LAI	33	29	3	TAA170(BB) cpPb-322921(BB) H1P092(BB)	-4.54		4, 68.097, 4, 44.461, 2, 34.477
119	R-3D/PLA	42	123	1	ICCM160(BB)	19.65	32	7, 39.000,
120	R-3D/PLA	40	96	1	NCPGR99(AA)	-24.49		7, 38.259,
121	R-3D/PLA	41	109	1	CaM2155(BB)	19.24		7, 36.962,
122	R-3D/PLA	46	102	1	NCPGR19(AA)	-25.94		7, 12.468,
123	R-3D/PLA	40	126	1	NCPGR19(BB)	19.44		7, 12.468,
124	R-3D/PLA	39	102	1	CaM1024(AA)	-23.95		3, 13.004,
125	R-3D/PLA	44	102	1	CaM0003(AA)	-25.37		3, 12.480,
126	R-3D/PLA	44	98	1	CaM1843(AA)	-25.57		3, 12.043,
127	R-3D/PLA	39	126	1	CaM1843(BB)	19.17		3, 12.043,
128	R-3D/PLA	39	121	1	CaM2181(BB)	19.02		3, 11.657,
129	R-3D/PLA	70	50	2	CaM0111(AA) TAA170(AA)	-43.18		7, 37.574, 4, 68.097,
130	R-3D/PLA	66	48	2	CaM2155(AA) TAA170(AA)	-42.96		7, 36.962, 4, 68.097,
131	R-3D/PLA	63	55	2	NCPGR19(AA) NCPGR231(AA)	-38.95		7, 12.468, 4, 35.916,
132	R-3D/PLA	63	48	2	TAA170(AA) CaM1973(AA)	-41.91		4, 68.097, 3, 15.228,
133	R-3D/PLA	68	48	2	TAA170(AA) CaM1024(AA)	-43.72		4, 68.097, 3, 13.004,
134	R-3D/PLA	64	45	2	TAA170(AA) CaM0120(AA)	-43.85		4, 68.097, 3, 12.932,
135	R-3D/PLA	64	50	2	TAA170(AA) CaM0003(AA)	-41.43		4, 68.097, 3, 12.480,
136	R-3D/PLA	66	48	2	TAA170(AA) CaM1843(AA)	-43.16		4, 68.097, 3, 12.043,
137	R-3D/PLA	67	48	2	TAA170(AA) CaM1835(AA)	-43.22		4, 68.097, 3, 11.829,
138	R-3D/PLA	71	34	3	NCPGR27(BB) CaM1843(BB) ICCM0009BB(BB)	28.58		4, 39.088, 3, 12.043, 1, 16.654
139	R-3D/PLA	75	28	3	NCPGR27(BB) NCPGR278(BB) ICCM0009a(BB)	30.64		4, 39.088, 3, 09.094, 1, 16.654
140	R-3D/PLA	75	28	3	NCPGR27(BB) NCPGR278(BB) ICCM0009BB(BB)	30.64		4, 39.088, 3, 09.094, 1, 16.654
141	R-3D/PLA	68	33	3	ICCM0069(BB) H3F08(BB) ICCM0009a(BB)	28.48		4, 38.827, 3, 18.033, 1, 16.654
142	R-3D/PLA	68	33	3	ICCM0069(BB) H3F08(BB) ICCM0009BB(BB)	28.48		4, 38.827, 3, 18.033, 1, 16.654
143	R-3D/PLA	71	29	3	ICCM0069(BB) NCPGR278(BB) ICCM0009a(BB)	29.82		4, 38.827, 3, 09.094, 1, 16.654
144	R-3D/PLA	71	29	3	ICCM0069(BB) NCPGR278(BB) ICCM0009BB(BB)	29.82		4, 38.827, 3, 09.094, 1, 16.654
145	R-3D/PLA	70	35	3	ICCM0250(BB) H3F08(BB) ICCM0009a(BB)	28.28		4, 38.583, 3, 18.033, 1, 16.654
146	R-3D/PLA	70	35	3	ICCM0250(BB) H3F08(BB) ICCM0009BB(BB)	28.28		4, 38.583, 3, 18.033, 1, 16.654
147	R-3D/PLA	73	30	3	ICCM0250(BB) NCPGR278(BB) ICCM0009a(BB)	29.77		4, 38.583, 3, 09.094, 1, 16.654
148	R-3D/PLA	73	30	3	ICCM0250(BB) NCPGR278(BB) ICCM0009BB(BB)	29.77		4, 38.583, 3, 09.094, 1, 16.654
149	R-3D/PLA	71	27	3	ICCM0068(BB) NCPGR278(BB) ICCM0009a(BB)	30.47		4, 38.453, 3, 09.094, 1, 16.654
150	R-3D/PLA	71	27	3	ICCM0068(BB) NCPGR278(BB) ICCM0009BB(BB)	30.47		4, 38.453, 3, 09.094, 1, 16.654
151	SLA	20	112	1	TAA170(BB)	3.07	16	4, 68.097,
152	SLA	21	30	2	CaM1274(-) TA103(AA)	-4.91		8, 36.022, 2, 50.158,
153	SLA	23	30	2	TA106(AA) CaM1903(AA)	-5.16		6, 91.979, 4, 53.246,
154	SLA	25	6	3	CaM0081(-) TA106(BB) ICCM0065(BB)	9.82		8, 51.279, 6, 91.979, 4, 24.822
155	SLA	25	27	3	H3C11(AA) NCPGR202(BB) TAA170(BB)	5.13		8, 43.426, 6, 75.404, 4, 68.097
156	SLA	26	9	3	CaM1274(-) CaM2187(-) TR7(AA)	-9.88		8, 36.022, 8, 09.650, 6, 27.177
157	SLA	28	13	3	CaM1274(-) CaM2187(-) CaM0500(AA)	-8.48		8, 36.022, 8, 09.650, 6, 20.244
158	SLA	27	13	3	CaM1274(-) CaM2187(-) TA103(AA)	-8.38		8, 36.022, 8, 09.650, 2, 50.158
159	SLA	25	14	3	CaM1274(-) H6G10(AA) TA103(AA)	-7.82		8, 36.022, 6, 38.473, 2, 50.158
160	SLA	27	15	3	CaM1274(-) CaM0500(AA) TA103(AA)	-7.72		8, 36.022, 6, 20.244, 2, 50.158
161	SLA	26	30	3	NCPGR12(AA) CaM1328(AA) TA103(AA)	-5.44		7, 96.114, 4, 46.787, 2, 50.158
162	SLA	26	20	3	TA106(-) STMS11(BB) NCPGR236(AA)	5.89		6, 91.979, 4, 82.252, 4, 42.58
163	SLA	27	20	3	TA106(-) GA24(BB) NCPGR236(AA)	5.96		6, 91.979, 4, 79.503, 4, 42.58
164	SLA	26	21	3	TA106(AA) ICCeM051(AA) CaM1903(AA)	-6.41		6, 91.979, 6, 26.473, 4, 53.246
165	SLA	26	17	3	TA106(AA) TA120(AA) CaM1903(AA)	-7.2		6, 91.979, 6, 20.955, 4, 53.246
166	SLA	26	23	3	TA106(AA) TAA170(AA) CaM1903(AA)	-6.15		6, 91.979, 4, 68.097, 4, 53.246
167	SLW	21	8	1	CaM1918(-)	17.37	17	8, 22.861,
168	SLW	26	6	2	CaM1918(-) TA142(AA)	21.02		8, 22.861, 7, 63.451,
169	SLW	26	6	2	CaM1918(-) CaM1469(AA)	21.02		8, 22.861, 7, 35.469,
170	SLW	26	6	2	CaM1918(-) cpPb-682025(AA)	21.02		8, 22.861, 4, 46.193,
171	SLW	26	6	2	CaM1918(-) cpPb-490406(AA)	21.02		8, 22.861, 4, 46.19,
172	SLW	26	6	2	CaM1918(-) cpPb-676868(AA)	21.02		8, 22.861, 4, 45.381,
173	SLW	26	6	2	CaM1918(-) TA132(AA)	21.02		8, 22.861, 4, 44.880,
174	SLW	26	6	2	CaM1918(-) cpPb-322921(AA)	21.02		8, 22.861, 4, 44.461,
175	SLW	27	5	2	CaM1918(-) ICCM0009a(AA)	23		8, 22.861, 1, 16.654,
176	SLW	27	5	2	CaM1918(-) ICCM0009BB(AA)	23		8, 22.861, 1, 16.654,
177	SLW	27	45	2	CaM1417(AA) TAA170(AA)	10.01		7, 19.494, 4, 68.097,
178	SLW	30	30	2	TA106(AA) CaM1903(AA)	11.97		6, 91.979, 4, 53.246,
179	SLW	42	28	3	CaM0598(AA) CaM1417(AA) TAA170(AA)	13.95		7, 37.307, 7, 19.494, 4, 68.097
180	SLW	45	28	3	CaM1417(AA) TAA170(AA) CaM0051(AA)	14.34		7, 19.494, 4, 68.097, 3, 17.008
181	SLW	41	27	3	CaM1417(AA) TAA170(AA) TR56(AA)	14.11		7, 19.494, 4, 68.097, 3, 16.369
182	SLW	46	10	3	NCPGR87(AA) TAA137(AA) cpPb-676868(AA)	21.17		6, 40.478, 4, 68.097, 4, 45.381
183	SLW	45	10	3	NCPGR87(AA) TAA137(AA) cpPb-322921(AA)	21.01		6, 40.478, 4, 68.097, 4, 44.461
184	SDW	43	112	1	TAA170(BB)	-7.28	4	4, 68.097,
185	SDW	42	83	2	TAA170(BB) ICCM0249(BB)	-7.54		4, 68.097, 4, 54.528,
186	SDW	40	16	3	NCPGR202(AA) CaM1790(AA) TAA170(AA)	11.95		6, 75.404, 6, 27.804, 4, 68.097
187	SDW	39	24	3	NCPGR87(AA) TAA170(AA) TA103(AA)	10.06		6, 40.478, 4, 68.097, 2, 50.158
188	eT	17	112	1	TAA170(BB)	-2.19	13	4, 68.097
189	eT	18	110	1	TAA170(AA)	2.19		4, 68.097
190	eT	16	97	1	CaM1903(AA)	2.09		4, 40.063
191	eT	22	39	2	TA3(AA) TAA170(BB)	-3.33		8, 39.233 4, 68.097
192	eT	21	30	2	STMS2(AA) TAA170(AA)	3.45		6, 56.517 4, 68.097
193	eT	24	42	2	NCPGR200(AA) TAA170(AA)	3.19		6, 53.965 4, 68.097
194	eT	22	56	2	CaM1903(BB) CaM0144(AA)	-2.86		4, 40.063 1, 73.977
195	eT	29	20	3	STMS2(AA) CaM0636(AA) TAA170(AA)	4.65		6, 56.517 6, 29.026 4, 68.097
196	eT	32	18	3	STMS2(AA) CaM1790(AA) TAA170(AA)	5.07		6, 56.517 6, 27.800 4, 68.097
197	eT	29	10	3	STMS2(AA) ICCeM058(AA) NCPGR273(BB)	6.29		6, 56.517 4, 49.493 3, 9.527
198	eT	29	27	3	CaM1790(AA) ICCeM058(AA) TA103(AA)	4.12		6, 27.800 4, 49.493 2, 50.158
199	eT	29	30	3	ICCeM051(AA) ICCeM058(AA) TA103(AA)	3.91		6, 26.473 4, 49.493 2, 50.158
200	eT	31	21	3	H1A19(BB) CaM0615(BB) CaM0144(AA)	-5.16		4, 35.730 4, 06.675 1, 73.977
201	eTR	21	77	1	cpPb680552(BB)	2.26	14	4, 85.330
202	eTR	24	109	1	STMS11(AA)	-2.31		4, 82.252
203	eTR	21	105	1	STMS11(BB)	2.13		4, 82.252
204	eTR	21	112	1	NCPGR21(AA)	-2.18		4, 73.097
205	eTR	25	112	1	TAA170(BB)	2.29		4, 68.097
206	eTR	22	110	1	TAA170(AA)	-2.23		4, 68.097
207	eTR	35	42	2	TA142(BB) STMS11(BB)	3.39		7, 63.451 4, 82.252
208	eTR	39	43	2	TA142(BB) NCPGR21(BB)	3.52		7, 63.451 4, 73.097
209	eTR	35	50	2	TA142(BB) TAA170(BB)	3.18		7, 63.451 4, 68.097
210	eTR	37	67	2	NCPGR91(BB) TAA170(BB)	2.99		4, 111.896 4, 68.097
211	eTR	43	33	3	TA142(BB) NCPGR91(BB) TAA170(BB)	4.08		7, 63.451 4, 111.896 4, 68.097
212	eTR	42	35	3	TA142(BB) STMS11(BB) NCPGR21(BB)	3.92		7, 63.451 4, 82.252 4, 73.097
213	eTR	43	44	3	NCPGR19(BB) NCPGR91(BB) TAA170(BB)	3.66		7, 12.468 4, 111.896 4, 68.097
214	eTR	44	19	3	CaM2026(AA) STMS11(BB) STMS21(BB)	5.18		5, 14.604 4, 82.252 6, 56.517
215	T	34	70	1	cpPb490776(-)	7.2	9	4, 00.017
216	T	31	52	1	TA194(-)	7.54		2, 46.494
217	T	34	35	2	TR18(-) TA194(-)	9.06		5, 10.246 2, 46.494
218	T	38	48	2	TS57(-) TA194(-)	8.41		8, 41.460 2, 46.494
219	T	36	49	2	STMS12(-) TA194(-)	8.19		7, 30.959 2, 46.494
220	T	34	35	2	TR18(-) TA194(-)	9.06		5, 10.246 2, 46.494
221	T	38	48	3	TS57(-) STMS12(-) TA194(-)	8.41		8, 41.460 7, 30.959 2, 46.494
222	T	38	20	3	GA26(-) ICCM0249(BB) CaM0157(-)	-14.84		6, 108.445 4, 54.528 3, 12.42
223	T	35	19	3	CaM0421(AA) H4G11(AA) cpPb-677038(-)	11.58		6, 28.519 4, 36.060 1, 25.009
224	TR	13	5	1	NCPGR209(-)	-9.63	23	8, 34.824
225	TR	15	102	1	NCPGR19(AA)	-2.88		7, 12.468
226	TR	14	126	1	NCPGR19(BB)	2.67		7, 12.468
227	TR	21	49	2	NCPGR209(AA) STMS21(BB)	3.85		8, 34.824 6, 56.5171
228	TR	21	54	2	NCPGR19(AA) CaM2098(BB)	-3.94		7, 12.468 5, 13.916
229	TR	18	51	2	NCPGR19(AA) CaM0507(AA)	-3.79		7, 12.468 4, 39.671
230	TR	18	50	2	NCPGR19(AA) NCPGR27(AA)	-3.84		7, 12.468 4, 39.088
231	TR	21	55	2	NCPGR19(AA) NCPGR231(AA)	-3.92		7, 12.468 4, 41.387
232	TR	22	27	2	NCPGR19(BB) TR18(-)	4.96		7, 12.468 5, 10.246
233	TR	19	72	2	NCPGR19(BB) STMS21(BB)	3.25		7, 12.468 6, 56.5171
234	TR	19	45	2	CaM1125(AA) ICCM0009a(BB)	3.8		6, 36.277 1, 16.654
235	TR	19	45	2	CaM1125(AA) ICCM0009BB(BB)	3.8		6, 36.277 1, 16.654
236	TR	19	45	2	cpPb-489187(AA) cpPb-490406(BB)	3.8		6, 12.480 4, 46.190
237	TR	19	53	2	TA14(AA) STMS21(BB)	3.62		6, 00.060 6, 56.517
238	TR	36	15	3	TA106(-) cpPb-489187(AA) cpPb-490962(BB)	7.78		6, 91.979 6, 12.480 1, 25.004
239	TR	38	23	3	cpPb-489187(AA) CaM1328(BB) cpPb-490962(BB)	6.67		6, 12.48 4, 46.787 1, 25.004
240	TR	39	25	3	cpPb-489187(AA) cpPb-490406(BB) cpPb-490962(BB)	6.53		6, 12.48 4, 46.190 1, 25.004
241	TR	36	26	3	cpPb-489187(AA) cpPb-490406(BB) cpPb-171485(BB)	6.18		6, 12.48 4, 46.190 1, 24.999
242	TR	39	25	3	cpPb-489187(AA) cpPb-322921(BB) cpPb-490962(BB)	6.53		6, 12.48 4, 44.461 1, 25.004
243	TR	36	26	3	cpPb-489187(AA) cpPb-322921(BB) cpPb-171485(BB)	6.18		6, 12.48 4, 44.461 1, 24.999
244	TR	36	24	3	cpPb-489187(AA) NCPGR7(BB) cpPb-490962(BB)	6.44		6, 12.48 4, 38.929 1, 25.004
245	TR	36	24	3	cpPb-489187(AA) ICCM0250(BB) cpPb-490962(BB)	6.42		6, 12.48 4, 38.583 1, 25.004
246	TR	36	22	3	cpPb-489187(AA) H1A19(BB) cpPb-490962(BB)	6.67		6, 12.48 4, 35.730 1, 25
