# Supplementary material for: Plant vigour QTLs co-map with an earlier reported QTL hotspot for drought tolerance while water saving QTLs map in other regions of the chickpea genome
Source: BMC Plant Biol. 2018 Feb 6;18:29. doi: 10.1186/s12870-018-1245-1 (PMC5801699; doi:10.1186/s12870-018-1245-1)
Supplement: Supplementary file 10 — Summary of QTLs for plant vigour and canopy conductance related traits using low density marker. The QTLs were identified using QTL Cartographer software on ICC 4958 × ICC 1882 derived mapping population. (XLSX 17 kb) [file 12870_2018_1245_MOESM10_ESM.xlsx]

## Sheet: Sheet1
Additional File 10: Summary of QTLs for plant vigour and canopy conductance related traits using low density marker.
The QTLs were identified using QTL Cartographer software on ICC 4958 x ICC 1882 derived mapping population.
Year	Trait code	LG	Position	Flanking Marker	Size of the	LOD	R2	PVE%	Additive
			(cM)	Interval	QTL (cM)			R2x100)	effect
2015	VIG	1	22.71	ICCM0009a-STMS21	18	3	0.03	3	-0.09
2015	VIG	3	6.41	NCPGR268-NCPGR255	7	3	0.03	3	0.09
2015	VIG	3	13.01	CaM1024-NCPGR49	1	5	0.05	5	0.12
2015	VIG	3	22.81	ICCeM050-TS58s	4	3	0.04	4	0.1
2015	VIG	4	36.11	H4G11-TR20	2	3	0.03	3	0.08
2015	VIG	4	55.51	ICCM0249-NCPGR127	7	4	0.07	7	0.16
2015	VIG	4	69.11	TAA170-NCPGR21	2	32	0.44	44	0.35
2015	VIG	4	79.01	GA24-STMS11	2	7	0.13	13	0.18
2015	VIG	8	25.91	CaM1918-NCPGR170	14	3	0.04	4	0.1
2014	3DL	4	54.51	CaM1903-ICCM0249	5	6	0.1	10	480.41
2014	3DL	4	67.61	NCPGR127-TAA170	5	7	0.14	14	558.03
2015	3DL	4	71.11	TAA170-NCPGR21	5	8	0.18	18	463.78
2015	3DL	4	79.01	GA24-STMS11	2	4	0.08	8	309.19
Across	3DL	4	70.11	TAA170-NCPGR21	6	12	0.23	23	0
Across	3DL	4	79.01	TR11-GA24	1	5	0.11	11	519.06
2014	3DLG	4	54.51	CaM1903-ICCM0249	9	3	0.05	5	90.52
2014	3DLG	4	69.11	TAA170-NCPGR21	7	3	0.06	6	105.52
2014	3DLG	4	78.01	TR11-GA24	4	3	0.06	6	112.72
2015	3DLG	4	78.01	TR11-GA24	5	3	0.08	8	153.64
Across	3DLG	4	78.01	TR11-GA24	3	3	0.08	8	91.84
2014	PL	4	54.51	CaM1903-ICCM0249	5	5	0.09	9	3.38
2014	PL	4	67.61	NCPGR127-TAA170	6	6	0.13	12	3.93
2015	PL	4	70.11	TAA170-NCPGR21	5	6	0.13	13	5.17
2015	PL	4	79.01	GA24-STMS11	3	3	0.07	7	3.71
Across	PL	4	54.51	ICCM0249-NCPGR127	7	3	0.05	5	3.29
Across	PL	4	79.01	TR11-GA24	3	3	0.06	6	3.67
Across	PL	4	70.11	TAA170-NCPGR21	7	6	0.13	13	5.28
2014	PLG	4	69.11	TAA170-NCPGR21	6	3	0.07	7	-0.43
2015	PLG	7	28.61	CaCISP117-STMS12	5	3	0.05	5	-1.01
2015	PH	1	20.71	ICCM0009a-STMS21	11	6	0.08	8	-4.79
Across	PH	1	25.01	cpPb-490962-cpPb-677672	13	4	0.04	4	-3.12
2014	PH	4	55.51	ICCM0249-NCPGR127	8	3	0.05	5	2.17
2014	PH	4	69.11	TAA170-NCPGR21	4	13	0.23	23	4.61
2014	PH	4	78.01	TR11-GA24	3	4	0.09	9	2.9
2015	PH	4	56.51	ICCM0249-NCPGR127	8	6	0.1	10	5.35
2015	PH	4	69.11	TAA170-NCPGR21	2	23	0.36	36	10.21
2015	PH	4	79.01	GA24-STMS11	2	8	0.15	15	6.52
Across	PH	4	56.51	ICCM0249-NCPGR127	8	5	0.08	8	4.36
Across	PH	4	69.11	TAA170-NCPGR21	2	20	0.32	32	8.59
Across	PH	4	79.01	TR11-GA24	8	8	0.14	14	5.72
2014	PH	6	21.01	TA120-CaM0389	3	4	0.05	5	2.12
2014	PH	6	27.21	TR7-CaM1790	1	4	0.05	5	2.1
2015	PH	6	75.41	NCPGR202-CaM1760	10	4	0.04	4	3.62
2015	PH	6	86.21	NCPGR4-TA106	9	3	0.04	4	3.43
Across	PH	6	26.51	ICCeM051-TR7	6	3	0.04	4	2.91
Across	PH	6	75.41	NCPGR202-CaM1760	10	3	0.03	3	2.6
2014	PH	7	37.61	CaM0111-NCPGR99	2	4	0.06	6	2.38
2014	PH	7	63.51	TA76s-TR24	11	3	0.04	4	2.08
2015	PH	7	37.31	CaM2155-CaM0111	1	6	0.06	6	4.49
2015	PH	7	62.41	TA76s-TA142	12	3	0.05	5	3.82
Across	PH	7	37.31	CaM2155-CaM0111	2	5	0.05	5	3.72
Across	PH	7	43.31	TA180-ICCM197a	11	3	0.04	4	3.02
Across	PH	7	63.41	TA76s-TA142	12	4	0.05	5	3.62
2015	PH	8	26.91	CaM1918-NCPGR170	20	3	0.03	3	2.98
2015	PH	8	37.51	H1H14-TA25	5	3	0.03	3	2.87
Across	PH	8	37.51	H1H14-TA25	5	3	0.03	3	2.57
2014	PHG	4	78.01	TR11-GA24	3	4	0.09	9	0.16
2014	PHG	4	69.11	TAA170-NCPGR21	4	5	0.11	11	0.18
2015	PHG	4	69.11	TAA170-NCPGR21	4	11	0.2	20	0.17
2015	PHG	4	79.01	GA24-STMS11	3	6	0.12	12	0.14
Across	PHG	4	54.51	ICCM0249-NCPGR127	8	3	0.04	4	0.09
Across	PHG	4	69.11	TAA170-NCPGR21	3	13	0.25	25	0.2
Across	PHG	4	79.01	TR11-GA24	3	7	0.14	14	0.15
2015	PHG	8	22.91	CaM1918-NCPGR170	20	3	0.04	4	0.07
Across	PHG	8	22.91	CaM1918-NCPGR170	19	3	0.05	5	0.08
2015	R-3D/PLA	1	25.11	cpPb-677672-cpPb677690	17	5	0.06	6	-2.11
Across	R-3D/PLA	1	25.11	cpPb-677672-cpPb677690	13	4	0.05	5	-1.83
2014	R-3D/PLA	4	39.71	CaM0507-CaM2093	2	9	0.11	11	-2.41
2014	R-3D/PLA	4	46.21	cpPb-682025-CaM1328	3	10	0.12	12	-2.52
2015	R-3D/PLA	4	31.81	CaM1684-H1A19	8	8	0.13	13	-3.09
2015	R-3D/PLA	4	39.71	CaM0507-CaM2093	1	9	0.11	11	-2.89
2015	R-3D/PLA	4	46.21	cpPb-682025-CaM1328	6	7	0.09	9	-2.59
Across	R-3D/PLA	4	39.71	CaM0507-CaM2093	1	13	0.15	15	-3.27
Across	R-3D/PLA	4	46.21	cpPb-682025-CaM1328	4	11	0.13	13	-3.1
Across	R-3D/PLA	4	54.31	CaM1903-ICCM0249	5	7	0.1	10	-2.7
Across	R-3D/PLA	4	70.11	TAA170-NCPGR21	7	3	0.05	5	-1.93
2014	R-3D/PLA	6	60.91	STMS2-NCPGR93	10	3	0.04	4	1.37
2014	R-3D/PLA	6	105.01	TA106-H1I16	24	6	0.08	8	2.03
2015	R-3D/PLA	6	86.21	NCPGR4-TA106	9	4	0.06	6	2.11
2015	R-3D/PLA	6	102.01	TA106-H1I16	9	3	0.07	7	2.25
Across	R-3D/PLA	6	102.01	TA106-H1I16	11	6	0.1	10	2.65
Across	R-3D/PLA	6	112.51	GA26-CaM0399	15	6	0.1	10	2.64
2014	R-3D/PLA	7	12.51	NCPGR19-CaM2041	8	5	0.06	6	-1.9
2014	R-3D/PLA	7	27.81	cpPb-490874-CaCISP117	2	6	0.1	10	-2.34
2014	R-3D/PLA	7	42.31	TA180-ICCM197a	5	3	0.04	4	-1.62
2015	R-3D/PLA	7	12.51	NCPGR19-CaM2041	9	5	0.06	6	-2.27
2015	R-3D/PLA	7	24.51	CaM1417-ICCM199c	4	4	0.07	7	-2.29
2015	R-3D/PLA	7	30.61	CaCISP117-STMS12	4	5	0.07	7	-2.36
2015	R-3D/PLA	7	36.71	CaM1942-CaM2155	5	3	0.04	4	-1.81
Across	R-3D/PLA	7	12.51	NCPGR19-CaM2041	8	5	0.06	6	-2.21
Across	R-3D/PLA	7	30.61	CaCISP117-STMS12	3	7	0.09	9	-2.72
Across	R-3D/PLA	7	37.61	CaM0111-NCPGR99	6	4	0.05	5	-1.99
2014	SDW	4	78.01	TR11-GA24	3	3	0.08	8	0.82
2014	SDW	4	69.11	TAA170-NCPGR21	7	5	0.11	11	0.99
2015	SDW	4	55.51	ICCM0249-NCPGR127	8	3	0.06	6	0.21
2015	SDW	4	67.61	NCPGR127-TAA170	6	6	0.11	11	0.28
Across	SDW	4	55.51	ICCM0249-NCPGR127	7	5	0.11	11	0.43
Across	SDW	4	67.61	NCPGR127-TAA170	5	10	0.2	20	0.6
Across	SDW	4	74.11	NCPGR21-TR11	3	4	0.1	10	0.43
2014	SLA	4	68.11	TAA170-NCPGR21	9	3	0.05	5	-157.3
2015	SLA	4	54.51	ICCM0249-NCPGR127	6	4	0.07	7	-153.82
2015	SLA	4	66.61	NCPGR127-TAA170	5	3	0.08	8	-136.3
2014	SLA	6	76.41	NCPGR202-CaM1760	12	3	0.07	7	-185.4
2014	SLA	7	45.71	ICCM197a-CaM1567	8	3	0.07	7	-228.9
Across	SLW	3	0.01	TR2-NCPGR10	1	3	0.05	5	-54.53
2014	SLW	4	66.61	TAA170-NCPGR21	9	3	0.07	7	0
2015	SLW	4	67.61	NCPGR127-TAA170	9	3	0.05	5	0.03
Across	SLW	4	68.11	TAA170-NCPGR21	7	4	0.07	7	-56.13
2014	LAI	2	34.51	H1P092-CaM0142	8	3	0.05	5	0.02
2014	LAI	4	54.51	CaM1903-ICCM0249	8	3	0.05	5	0.01
2014	LAI	4	66.61	NCPGR127-TAA170	6	4	0.09	9	0.02
2015	LAI	4	55.51	ICCM0249-NCPGR127	8	3	0.07	7	0.01
2015	LAI	4	66.61	NCPGR127-TAA170	5	4	0.09	9	0.02
Across	LAI	4	55.51	ICCM0249-NCPGR127	7	5	0.1	10	0.01
Across	LAI	4	66.61	NCPGR127-TAA170	4	7	0.16	16	0.01
2015	eT	4	53.31	CaM1903-ICCM0249	2	3	0.06	6	1.11
2015	eT	4	67.61	NCPGR127-TAA170	6	3	0.08	8	1.3
Across	eT	4	54.51	ICCM0249-NCPGR127	7	4	0.07	7	3.36
Across	eT	4	67.61	NCPGR127-TAA170	8	5	0.11	11	4.18
Across	eT	6	52.51	H4H06-NCPGR200	17	3	0.06	6	3.33
2014	eT	7	30.61	CaCISP117-STMS12	8	3	0.06	6	-0.06
2014	eTR	4	70.11	NCPGR127-TAA170	10	4	0.08	8	-0.01
2015	eTR	4	73.11	NCPGR21-TR11	3	3	0.05	5	-0.02
2015	eTR	4	84.31	STMS11-cpPb680552	10	5	0.1	10	-0.15
Across	eTR	4	73.11	NCPGR21-TR11	3	4	0.06	6	-0.1
Across	eTR	4	85.31	STMS11-cpPb680552	7	7	0.11	11	-0.14
2014	eTR	7	63.51	TA142- TR24	9	5	0.08	8	-0.01
2015	eTR	7	47.31	CaM1567-NCPGR141	7	3	0.06	6	0.02
Across	eTR	7	63.51	TA142-TR24	12	5	0.07	7	-0.11
2015	T	4	58.51	ICCM0249-NCPGR127	8	3	0.07	7	1.62
2015	T	4	65.61	NCPGR127-TAA170	8	5	0.12	12	13.15
Across	T	4	44.51	cpPb-322921-TA132	5	3	0.04	4	6.21
2014	T	5	0.01	cpPb-682328- NCPGR189	1	5	0.08	8	0.68
2014	T	5	0.01	cpPb-682328- NCPGR189	1	6	0.11	11	25.58
Across	T	6	36.31	CaM1125-H1F21	3	3	0.04	4	6.37
2014	T	7	43.71	TA180-ICCM197a	2	5	0.08	8	-0.82
2014	T	8	9.97	CaM2187- CaM1918	9	5	0.07	7	-0.62
Across	T	8	8.01	NCPGR164-CaM2187	6	5	0.14	14	-12.8
2014	TR	7	18.51	NCPGR19- CaM2041	3	4	0.11	11	0
2014	TR	7	63.51	TA142- TR24	10	4	0.07	7	0
2015	TR	7	14.51	NCPGR19-CaM2041	13	3	0.1	10	-0.23
Across	TR	7	15.51	NCPGR19-CaM2041	14	3	0.1	10	0
