# Supplementary material for: Plant vigour QTLs co-map with an earlier reported QTL hotspot for drought tolerance while water saving QTLs map in other regions of the chickpea genome
Source: BMC Plant Biol. 2018 Feb 6;18:29. doi: 10.1186/s12870-018-1245-1 (PMC5801699; doi:10.1186/s12870-018-1245-1)
Supplement: Supplementary file 11 — Summary of QTLs for plant vigour and canopy conductance related traits using high density marker. The QTLs were identified using QTL Cartographer software on ICC 4958 × ICC 1882 derived mapping population. (XLSX 20 kb) [file 12870_2018_1245_MOESM11_ESM.xlsx]

## Sheet: Sheet1
Additional File 11: Summary of QTLs for plant vigour and canopy conductance related traits using high density marker.
The QTLs were identified using QTL Cartographer software on ICC 4958 x ICC 1882 derived mapping population.
Year	Trait code	CaLGs	Position	Flanking Marker	Size of the	LOD	R2	PVE%	Additive
			(cM)	Interval	QTL (cM)			R2x100)	effect
2015	VIG	1	6.81	cpPb-171485-STMS21	1.5	4	0.04	4	-0.1
2015	VIG	3	14.11	CaM1089-TA6	0.3	5	0.04	4	0.1
2015	VIG	3	21.61	CaM0120-CaM1024	1.5	6	0.05	5	0.11
2015	VIG	4	68.81	Ca4_13840251-Ca4_11276225	0.4	36	0.47	47	0.36
2015	VIG	4	75.21	Ca4_13687456-TAA170	2.7	39	0.51	51	0.36
2015	VIG	4	57.51	H1A19-Ca4_15925936	2.6	4	0.05	5	0.12
2015	VIG	8	58.91	NCPGR164-Ca8_4106644	4.1	5	0.04	4	0.1
2014	3DL	4	68.81	Ca4_13840251-Ca4_11276225	1.8	4	0.07	7	407.2
2014	3DL	4	76.21	Ca4_13687456-TAA170	6.1	5	0.08	8	448.18
2015	3DL	4	68.71	Ca4_13588956-Ca4_13699663	1.9	10	0.17	17	460.53
2015	3DL	4	78.31	TAA170-NCPGR21	1.1	6	0.11	11	372.52
Across	3DL	4	59.71	Ca4_16278600-Ca4_15934901	0.4	7	0.13	13	558.02
Across	3DL	4	68.71	Ca4_13588956-Ca4_13699663	0.7	14	0.22	22	0
Across	3DL	4	72.81	Ca4_12982420-Ca4_13787649	3.6	13	0.2	20	0
Across	3DL	8	35.31	Ca8_8270503-CaM1918	6	3	0.05	5	342.42
2014	3DLG	6	40.91	NCPGR93-Ca6_18027391	6.4	3	0.05	5	97.49
2015	3DLG	4	78.91	STMS11-cpPb-680552	2.4	4	0.06	6	137.55
Across	3DLG	4	78.91	STMS11-cpPb-680552	2.4	4	0.07	7	84.63
2014	PL	4	76.21	Ca4_13687456-TAA170	5.6	6	0.1	10	3.6
2014	PL	4	68.81	Ca4_13840251-Ca4_11276225	1.6	5	0.08	8	3.26
2014	PL	5	14.41	CaM0038-CaM0639	2.5	3	0.04	4	-2.26
2015	PL	4	68.71	Ca4_13588956-Ca4_13699663	1.8	7	0.12	12	4.94
2015	PL	4	61.31	Ca4_15957070-Ca4_16149998	4.9	3	0.06	6	3.5
Across	PL	4	68.71	Ca4_13588956-Ca4_13699663	1.3	9	0.14	14	5.47
Across	PL	4	61.31	Ca4_15957070-Ca4_16149998	3.6	4	0.08	8	4.03
Across	PL	8	58.91	NCPGR164-Ca8_4106644	14.6	3	0.04	4	3.04
2015	PLG	4	2.21	Ca4_48457876-Ca4_47592455	11.5	3	0.06	6	-0.92
Across	PLG	4	64.51	ICCM0249-ICCM0065	4.2	3	0.04	5	0.58
2014	PH	4	72.41	Ca4_11441604-Ca4_12982420	0.8	19	0.26	26	4.98
2014	PH	4	61.31	Ca4_15957070-Ca4_16149998	1.9	0	0	0	3.28
2014	PH	4	79.61	STMS11-cpPb-680552	7.2	5	0.09	9	2.87
2014	PH	6	23.41	TA120-Ca6_22208093	5.8	3	0.04	4	1.82
2014	PH	6	17.11	TR7-ICCeM051	3.9	4	0.05	5	2.08
2014	PH	7	13.71	Ca7_14470549-ICCeM0050	4.9	4	0.05	5	2.24
2014	PH	7	19.61	Ca7_38283909-Ca7_35342271	2.5	5	0.06	6	2.48
2014	PH	7	45.41	Ca7_30004767-TA142	5.2	4	0.06	6	2.46
2015	PH	1	55.81	CISR2-CaM0102	2.5	3	0.03	3	-2.99
2015	PH	1	9.31	Ca1_2855927-Ca1_3047634	2.4	4	0.04	4	-3.35
2015	PH	3	54.31	Ca3_31618829-Ca3_31631534	8.2	3	0.02	2	-2.84
2015	PH	4	62.31	Ca4_16046928-ICCM0249	2.9	8	0.14	14	6.28
2015	PH	4	67.71	ICCM0065-Ca4_12558541	1.2	27	0.36	36	10.19
2015	PH	4	72.41	Ca4_11441604-Ca4_12982420	1.1	27	0.33	33	9.94
2015	PH	4	43.11	Ca4_40059880-Ca4_39719606	1.8	3	0.03	3	-3.07
2015	PH	6	46.41	Ca6_17129574-Ca6_17096214	2.5	4	0.04	4	3.34
2015	PH	6	63.61	Ca6_10020187-Ca6_8170170	7.2	4	0.05	5	3.84
2015	PH	6	51.51	Ca6_13340012-Ca6_13625388	3.6	6	0.06	6	4.15
2015	PH	6	57.81	Ca6_58908024-Ca6_10670368	1.4	5	0.08	8	4.67
2015	PH	7	12.91	STMS14-STMS9	5.2	4	0.04	4	3.83
2015	PH	7	39.11	CaM1988-Ca7_31192474	2.9	3	0.05	5	3.74
2015	PH	7	5.51	Ca7_12390774-ICCM199c	3.3	6	0.07	7	4.67
2015	PH	7	45.41	Ca7_30004767-TA142	4.8	5	0.07	7	4.53
2015	PH	8	36.31	Ca8_8270503-CaM1918	6.3	3	0.03	3	2.98
2015	PH	8	56.11	CaM0812-Ca8_4617623	8.8	4	0.03	3	3.13
Across	PH	1	5.51	cpPb-171485-STMS21	5.2	4	0.04	4	-2.97
Across	PH	1	12.91	Ca1_2856003-Ca1_5093607	4.3	4	0.04	4	-3.08
Across	PH	4	67.71	ICCM0065-Ca4_12558541	1.2	27	0.37	37	9.28
Across	PH	4	72.41	Ca4_11441604-Ca4_12982420	1.2	29	0.36	36	9.29
Across	PH	4	61.31	Ca4_15957070-Ca4_16149998	2.2	0	0	0	5.98
Across	PH	6	17.71	ICCeM0051-scaffold96_277735	2.8	3	0.02	2	2.42
Across	PH	6	46.41	Ca6_17129574-Ca6_17096214	2.5	5	0.04	4	3.19
Across	PH	6	58.51	Ca6_10215262-Ca6_10670582	1	5	0.05	5	3.27
Across	PH	6	51.51	Ca6_13340012-Ca6_13625388	3.5	6	0.06	6	3.63
Across	PH	6	64.61	Ca6_10020187-Ca6_8170170	7.2	6	0.06	6	3.77
Across	PH	7	12.91	STMS14-STMS9	4.4	5	0.06	6	3.97
Across	PH	7	39.11	CaM1988-Ca7_31192474	2.9	4	0.06	6	3.77
Across	PH	7	4.51	Ca7_12390774-ICCM199c	2.6	7	0.07	7	4.19
Across	PH	7	45.41	Ca7_30004767-TA142	3.9	6	0.07	7	4.16
Across	PH	8	27.61	NCPGR89-NCPGR146	4.2	3	0.02	3	2.39
Across	PH	8	56.11	CaM0812-Ca8_4617623	8.8	3	0.03	3	2.48
Across	PH	8	36.31	Ca8_8270503-CaM1918	6.4	4	0.04	4	3.03
2014	PHG	4	68.71	Ca4_13588956-Ca4_13699663	1.1	9	0.16	16	0.21
2014	PHG	4	73.21	Ca4_13687456-TAA170	3.4	9	0.15	15	0.2
2014	PHG	4	104.31	NCPGR91-TR11	12.5	3	0.05	5	0.12
2014	PHG	4	59.41	Ca4_15942388-Ca4_15651804	0.5	5	0.09	9	0.16
2015	PHG	4	58.91	Ca4_15925936-CaM1903	1.6	7	0.12	12	0.13
2015	PHG	4	62.31	Ca4_16046928-ICCM0249	2.8	7	0.12	12	0.13
2015	PHG	4	67.71	ICCM0065-Ca4_12558541	0.7	14	0.23	23	0.18
2015	PHG	4	75.21	Ca4_13687456-TAA170	4.6	14	0.23	23	0.18
2015	PHG	4	85.01	CaM0856-Tp684964	2.3	4	0.09	9	0.11
2015	PHG	6	51.51	Ca6_13340012-Ca6_13625388	5.5	3	0.04	4	0.08
2015	PHG	6	58.51	Ca6_10215262-Ca6_10670582	1.6	3	0.04	4	0.07
2015	PHG	8	37.31	Ca8_8270503-CaM1918	3.8	3	0.05	5	0.08
Across	PHG	4	61.31	Ca4_15957070-Ca4_16149998	2.9	9	0.14	14	0.15
Across	PHG	4	68.71	Ca4_13588956-Ca4_13699663	1.2	17	0.25	25	0.2
Across	PHG	4	74.21	Ca4_13687456-TAA170	4	17	0.25	25	0.2
Across	PHG	4	103.31	NCPGR91-TR11	11.2	3	0.05	5	0.09
Across	PHG	4	90.31	Tp684964-Ca4_5390317	8.2	4	0.07	7	0.11
Across	PHG	7	61.41	TA64-TR24	13.3	3	0.06	6	-0.1
Across	PHG	7	53.01	CaM2041-CaM2131	5.1	3	0.09	9	-0.12
Across	PHG	8	37.31	Ca8_8270503-CaM1918	3.8	4	0.05	5	0.09
2014	R-3D/PLA	4	41.21	Ca4_41032590-Ca4_41032564	0.3	11	0.13	13	-2.64
2014	R-3D/PLA	4	45.11	Ca4_39042938-Ca4_38215267	0.7	13	0.16	16	-2.9
2014	R-3D/PLA	4	50.81	CaM1328-Ca4_18223721	0.5	11	0.13	13	-2.62
2014	R-3D/PLA	4	54.01	CaM1684-NCPGR236	1.3	8	0.1	10	-2.27
2014	R-3D/PLA	6	79.81	Ca6_4994876-H1I16	2.6	7	0.1	10	2.25
2014	R-3D/PLA	6	46.01	Ca6_17129574-Ca6_17096214	2.5	3	0.03	3	1.31
2014	R-3D/PLA	6	86.11	H1I16-Ca6_2540711	6.6	8	0.09	9	2.19
2014	R-3D/PLA	7	18.61	Ca7_34277014-Ca7_46485934	2.6	9	0.1	10	-2.52
2014	R-3D/PLA	7	27.11	Ca7_33411746-Ca7_33267485	2.4	10	0.11	11	-2.66
2014	R-3D/PLA	7	40.41	CaM1988-Ca7_31192474	6.4	3	0.04	4	-1.75
2014	R-3D/PLA	7	49.61	TA142-NCPGR19	9.6	4	0.04	4	-1.59
2014	R-3D/PLA	8	56.11	CaM0812-Ca8_4617623	4.7	5	0.05	5	-1.65
2015	R-3D/PLA	1	12.91	Ca1_2856003-Ca1_5093607	4.2	7	0.1	10	-2.66
2015	R-3D/PLA	1	18.11	Ca1_5249868-ICCM0120	0.1	5	0.07	7	-2.29
2015	R-3D/PLA	4	50.61	CaM0507-cpPb-490406	0.6	9	0.1	11	-2.76
2015	R-3D/PLA	4	45.91	scaffold157_106331 -Ca4_30300334	0.6	7	0.08	8	-2.51
2015	R-3D/PLA	4	42.91	Ca4_40062233-Ca4_40059880	2	7	0.09	9	-2.53
2015	R-3D/PLA	6	67.51	Ca6_8029226-Ca6_7571792	2.5	6	0.07	7	2.27
2015	R-3D/PLA	7	27.51	Ca7_33461168-ICCM197a	3.7	4	0.06	6	-2.23
2015	R-3D/PLA	7	49.11	TA142-NCPGR19	1.4	5	0.07	7	-2.46
2015	R-3D/PLA	7	18.61	Ca7_34277014-Ca7_46485934	3.9	7	0.09	9	-2.65
Across	R-3D/PLA	1	12.91	Ca1_2856003-Ca1_5093607	4.1	8	0.1	10	-2.69
Across	R-3D/PLA	1	18.11	Ca1_5249868-ICCM0120	4.2	4	0.05	5	-1.85
Across	R-3D/PLA	4	45.01	Ca4_39042938-Ca4_38215267	0.7	13	0.14	14	-3.17
Across	R-3D/PLA	4	50.61	CaM0507-cpPb-490406	0.3	14	0.15	15	-3.33
Across	R-3D/PLA	4	68.71	Ca4_13588956-Ca4_13699663	2.3	3	0.03	3	-1.44
Across	R-3D/PLA	6	79.81	Ca6_4994876-H1I16	4.2	8	0.11	11	2.79
Across	R-3D/PLA	6	68.51	Ca6_7571792-Ca6_6871350	3	3	0.03	3	1.53
Across	R-3D/PLA	6	46.01	Ca6_17129574-Ca6_17096214	2.4	4	0.04	4	1.63
Across	R-3D/PLA	6	85.11	H1I16-Ca6_2540711	6.2	7	0.08	8	2.41
Across	R-3D/PLA	7	10.91	STMS14-STMS9	5.7	4	0.05	5	-2.03
Across	R-3D/PLA	7	43.41	Ca7_30004767-TA142	2.2	5	0.05	5	-2.14
Across	R-3D/PLA	7	27.51	Ca7_33461168-ICCM197a	2.5	6	0.06	6	-2.5
Across	R-3D/PLA	7	49.11	TA142-NCPGR19	0.5	4	0.06	6	-2.28
Across	R-3D/PLA	7	18.61	Ca7_34277014-Ca7_46485934	2.2	8	0.08	8	-2.65
2014	SDW	4	72.41	Ca4_11441604-Ca4_12982420	7.4	5	0.09	9	0.89
2015	SDW	4	58.51	H1A19-Ca4_15925936	1.6	5	0.11	11	0.28
2015	SDW	4	60.31	Ca4_16278671-Ca4_15934607	1.1	6	0.12	12	0.36
2015	SDW	4	67.71	ICCM0065-Ca4_12558541	1.2	6	0.11	11	0.31
Across	SDW	4	62.31	Ca4_16046928-ICCM0249	2.8	6	0.11	11	0.44
Across	SDW	4	68.81	Ca4_13840251-Ca4_11276225	0.9	9	0.15	15	0.52
Across	SDW	4	72.41	Ca4_11441604-Ca4_12982420	2.2	11	0.18	18	0.57
Across	SDW	4	78.91	STMS11-cpPb-680552	2.1	4	0.07	7	0.36
Across	SDW	6	46.41	Ca6_17129574-Ca6_17096214	1.9	4	0.06	6	0.32
Across	SDW	6	51.51	Ca6_13340012-Ca6_13625388	4.6	4	0.06	6	0.34
Across	SDW	8	35.31	Ca8_8270503-CaM1918	3.9	3	0.05	5	0.39
2014	SLA	4	72.41	Ca4_11441604-Ca4_12982420	7.8	4	0.07	7	-0.44
2014	SLA	6	59.61	Ca6_10020177-Ca6_10020187	7.2	2	0.03	3	-0.37
2014	SLA	6	51.51	Ca6_13340012-Ca6_13625388	1.3	3	0.05	5	-0.38
2015	SLA	4	77.21	Ca4_13687456-TAA170	4.2	3	0.05	5	-110.54
Across	SLA	4	77.21	Ca4_13687456-TAA170	4.8	5	0.08	8	-59.87
Across	SLA	6	51.51	Ca6_13340012-Ca6_13625388	3.6	4	0.07	7	-55.84
2014	SLW	8	54.41	CaM0812-Ca8_4617623	12.8	3	0.06	6	0
2015	SLW	4	77.21	Ca4_13687456-TAA170	16.5	4	0.07	7	0.03
Across	SLW	4	64.51	ICCM0249-ICCM0065	5.2	3	0.05	5	0
2014	LAI	1	43.81	Ca1_16379258-TS71	7.6	3	0.05	5	-0.01
2014	LAI	1	72.31	ICCM0082-ICCM0247	6.9	4	0.07	7	0.02
2014	LAI	4	63.31	Ca4_16046928-ICCM0249	4.3	3	0.05	5	0.01
2014	LAI	4	68.81	Ca4_13840251-Ca4_11276225	2	3	0.06	6	0.01
2015	LAI	4	59.31	Ca4_15942388-Ca4_15651804	0.8	6	0.1	10	0.02
2015	LAI	4	51.01	cpPb-676868-TA132	0.9	3	0.06	6	0.01
2015	LAI	4	8.21	Ca4_48457876-Ca4_47592455	12.6	3	0.06	7	-0.01
2015	LAI	4	68.81	Ca4_13840251-Ca4_11276225	0.6	4	0.07	7	0.01
2015	LAI	8	58.91	NCPGR164-Ca8_4106644	10.1	3	0.05	5	0.01
Across	LAI	4	59.41	Ca4_15942388-Ca4_15651804	0.7	4	0.06	6	0.01
Across	LAI	4	6.21	Ca4_48457876-Ca4_47592455	12.1	4	0.07	7	-0.01
Across	LAI	4	68.81	Ca4_13840251-Ca4_11276225	1.6	6	0.09	9	0.01
Across	LAI	4	73.01	Ca4_13840227-Ca4_13838796	5.3	5	0.09	9	0.01
Across	LAI	8	36.31	Ca8_8270503-CaM1918	6.2	4	0.07	7	0.01
2015	eT	4	67.71	ICCM0065-Ca4_12558541	2	3	0.06	6	1.13
2015	eT	4	60.71	Ca4_15934607-Ca4_15926160	3.6	4	0.08	8	1.3
Across	eT	4	67.31	ICCM0065-Ca4_12558541	2.1	4	0.12	12	0.72
Across	eT	4	60.71	Ca4_15934607-Ca4_15926160	3.7	5	0.09	9	0.62
2014	eTR	3	43.21	Ca3_27010875-Ca3_27890849	5	6	0.11	11	-0.01
2014	eTR	3	35.91	Ca3_25145247-CaM1376	1.6	3	0.05	5	0
2014	eTR	3	51.41	TA64-Ca3_29932504	5.1	4	0.07	7	-0.01
2014	eTR	4	79.61	STMS11-cpPb-680552	2.2	4	0.08	8	-0.01
2015	eTR	4	70.31	Ca4_11244395-Ca4_11276484	2	7	0.12	12	-0.03
2015	eTR	4	79.61	STMS11-cpPb-680552	2.8	4	0.07	7	-0.02
Across	eTR	4	70.41	Ca4_11465057-Ca4_11441673	2.2	8	0.12	12	-0.02
Across	eTR	4	79.61	STMS11-cpPb-680552	1.7	6	0.11	11	-0.01
Across	eTR	4	60.71	Ca4_15934607-Ca4_15926160	5.1	3	0.05	5	-0.01
Across	eTR	7	41.41	Ca7_31192474-Ca7_30060299	7.4	3	0.05	5	-0.01
2014	T	5	0.01	cpPb682328-H3A07	2.9	6	0.14	14	0.87
2014	T	6	8.31	CaM1125-NCPGR203	2.5	3	0.04	4	0.47
2014	T	8	1.01	CaM2187-CaM0539	3.5	3	0.09	10	-0.71
2015	T	4	60.71	Ca4_15934607-Ca4_15926160	3.5	4	0.08	8	1.75
2015	T	4	67.71	ICCM0065-Ca4_12558541	1.6	5	0.09	9	1.87
Across	T	4	58.51	H1A19-Ca4_15925936	2.5	4	0.07	7	0.99
Across	T	4	67.71	ICCM0065-Ca4_12558541	1.7	5	0.09	9	1.08
2014	TR	3	51.41	TA64-Ca3_29932504	5.1	3	0.05	5	0
2014	TR	3	42.21	CaM0998-Ca3_27010875	4.9	5	0.09	9	0
2014	TR	4	79.61	STMS11-cpPb-680552	2.3	3	0.05	5	0
2015	TR	6	56.81	NCPGR202-Ca6_58908024	10.3	3	0.06	6	0
Across	TR	4	4.21	Ca4_48457876-Ca4_47592455	11.9	3	0.07	7	0
Across	TR	7	49.11	TA142-NCPGR19	2	4	0.09	9	0
