# Supplementary material for: Plant vigour QTLs co-map with an earlier reported QTL hotspot for drought tolerance while water saving QTLs map in other regions of the chickpea genome
Source: BMC Plant Biol. 2018 Feb 6;18:29. doi: 10.1186/s12870-018-1245-1 (PMC5801699; doi:10.1186/s12870-018-1245-1)
Supplement: Supplementary file 12 — Genetic map of chickpea RIL population derived from ICC 4958 x ICC 1882. The genetic map represents marker position and corresponding marker name in linkage group. Genetic distances (cM) were shown on the left and markers are shown on the right side of the bars. The map was constructed using Map chart software. The Q represents QTL and R3 represents the population name. Year of mapping was represented by the symbols: # (2014), + (2015) and $ (across the year). A represent CaLG04 with identified QTLs position and its corresponding marker. The markers of the QTLs regions within the hotspot (most plant vigour related traits) were represented in red and outside the hotspot were represented in pink (QR3R-3D/PLA # + $), green (QR3-eTR+ $) and brown (QR3R-3D/PLA $). B) Map represents CaLG07 with QTLs for transpiration rate (QR3-TR) (markers highlighted in red colour) and residuals from 3D and projected leaf area (QR3R-3D/PLA) (markers highlighted in pink colour). C) Map represents CaLG06 with QTLs for residuals from 3D and projected leaf area (QR3R-3D/PLA) (markers highlighted in red colour). D) Map represents CaLG08 with QTLs for transpiration (QR3-T) (markers highlighted in red colour). (ZIP 283 kb) [file 12870_2018_1245_MOESM12_ESM.zip]

Archive with 2 entries (2 files):
- Additional file 12 A & B.pptx
- Additional file 12 C & D.pptx
